# Supplementary material for: Acidosis Activates the Nrf2 Pathway in Renal Proximal Tubule-Derived Cells through a Crosstalk with Renal Fibroblasts
Source: Antioxidants (Basel). 2023 Feb 8;12(2):412. doi: 10.3390/antiox12020412 (PMC9952787; doi:10.3390/antiox12020412)
Supplement: Supplementary file 1 [file antioxidants-12-00412-s001.zip]

Archive with 1 entries (1 files):
- antioxidants-2124897-supplementary.pdf
